# Supplementary material for: The Profile of MicroRNA Expression and Potential Role in the Regulation of Drug-Resistant Genes in Cisplatin- and Paclitaxel-Resistant Ovarian Cancer Cell Lines
Source: Int J Mol Sci. 2022 Jan 4;23(1):526. doi: 10.3390/ijms23010526 (PMC8745655; doi:10.3390/ijms23010526)
Supplement: Supplementary file 1 [file ijms-23-00526-s001.zip]

Archive with 1 entries (1 files):
- ijms-1516966-SI.pdf
